# Supplementary material for: Different Chemotherapy Regimens and Pathologic Complete Response in Triple-Negative Breast Cancer: An Updated Network Meta-Analysis of Phase 3 Trials
Source: Medicina (Kaunas). 2024 Feb 19;60(2):341. doi: 10.3390/medicina60020341 (PMC10890456; doi:10.3390/medicina60020341)
Supplement: Supplementary file 1 [file medicina-60-00341-s001.zip]

Archive with 1 entries (1 files):
- medicina-2803096-supplementary.pdf
